# Supplementary material for: Complete genome sequence data of Priestia megaterium strain MARUCO02 isolated from marine mangrove-inhabited sediments of the Indian Ocean in the Bagamoyo Coast
Source: Data Brief. 2023 Apr 7;48:109119. doi: 10.1016/j.dib.2023.109119 (PMC10293923; doi:10.1016/j.dib.2023.109119)
Supplement: Supplementary file 1 [file mmc1.zip › mmc1.fasta]

>UYP10200_1_Priestia megaterium MARUCO02
MTKIKLISHNDLDGVSPALLGRLAFGDD-NFDYSTVSIGRINDTVTHFIEEEN--DGETA
LYITDISVNDEVAEKLNELVKKGQQITLIDHHISALPLAEKYDWVHVIAEDENGKKTAAT
SLFYDYLVRRNMLQKTELLDEYVELVRLFDTWDWFHENNLKAKRLNHLYYLIPHEEFKET
ILETLRESYHTEKQEFTFTDKHEILLEAEEKKIEKYIYDKQKQIIKESVEIAKTAYNVGI
VFADTYQSELGNALCLENEDIDFSVMVDMGRQKIGFRAVKDEINLAEIVGHLGGGGHPKA
SGCKLTAETFALFVTDHLFKDEEKSE----------------------------------
------------------------------------------------------------
------------
>SFG74772_1_Priestia megaterium
MTKIKLISHNDLDGVSPALLGRLAFGDD-NFDYSTVSIGRINDTVTHFIEEEN--DGDTA
LYITDISVNEEVAEKLNELVKKGQKITLIDHHISALPLAEKYHWVHVIAEDENGKKTAAT
SLFYDYLVRNNMLQKTALLDEYVELVRLFDTWDWFHENNLKAKRLNHLYYLIPHEEFKET
ILETLRESYHTENQEFTFTDKHEILLEAEEKKIEKYIYDKQKQIIKERVEIDNTAYNAGI
VFADTYQSELGNALCLENEDIDFSVMVDMGRQKIGFRAVKDEINLAEIVGYLGGGGHPKA
SGCKLTAETFALFVTDHLFKDEEKSE----------------------------------
------------------------------------------------------------
------------
>WP_045292641_1_Priestia aryabhattai
MTKIKLISHNDLDGVSPALLGRLAFGDD-NFDYSTVSIGRINDTVTHFIEEEN--DGDTA
LYITDISVNEEVAEKLNELVKKGQQITLIDHHISALPLAEKYDWVHVIAEDENGKKTAAT
SLFYDYLVRNNMLQKTALLDEYVELVRLFDTWDWFHENNLKAKRLNHLYYLIPHEEFKET
ILETLRESYHTENQEFTFTDKHEILLEAEEKKIEKYIYDKQKQIIKERVEIDNTAYNAGI
VFADTYQSELGNALCLENEDIHFSVMVDMGRQKLGFRAVKDEINLAEIVGHLGGGGHPKA
SGCKLTAETFALFVTDHLFKDEEKSE----------------------------------
------------------------------------------------------------
------------
>WP_061784841_1_Priestia flexa
MTKVKLISHNDLDGVSPALLARLAFGDE-NLDYDTVGIGRINDTVLHFIEEDN--DGQ-D
LYITDISVNDEVAAKLDELVKNGQKVTLIDHHISALPLSEKYDWVHVIPEDKNGTKTAAT
SLFYTYLLENKMLERTKMLDEYVELVRLFDTWDWFHEKNEKAKRLNHLYYLISHEEFKDT
VHETLQASYTGANQSFEFTEKHAILLEAEEKRIEKYIYDKQKQMMQAEVEIAEQKYKVGI
VFADTYQSELGNALCLEHEEIDFSVMVDMGRKKLGFRAVKDKINLAEIVGHIGGGGHPKA
SGCKLTSETFKLFVTDHLFQPDEKSE----------------------------------
------------------------------------------------------------
------------
>WP_078414782_1_Priestia abyssalis
MNKVHLFSHNDLDGFSPALLGKLAFPED-KFEYSCVGIGRIDQVITEFLETNK--EMEID
LYITDISVNEEVAKMLQKRVQKGQKVVLIDHHASAIPLAEKYKWAYVQPVYEDGTKTAAT
SLFYDYLVEQTFLEKTPILDEYVELVRQFDTWDWFANQNEKAKQLNHLFYLISRDEFQNA
VLPVLQ----SEEEVFQFSERHQTLLEVEEKKIEKYIREKQKQMMKASLAIGGKEWKAGI
VFAESYQSELGNALCLEDEEIDFSAMVDMGRRKIGFRTVKEDLSLIDVVVPLGGGGHPKA
AGCSLTKETFELFVQSHLFQNEERS-----------------------------------
------------------------------------------------------------
------------
>WP_061804024_1_Priestia endophytica
---MRLFSHNDLDGVSPAVLALRAFSKE-NVHYSCVGIYKIDEVIEEYLEENE--DIEEE
IYITDISVNEEVAAKLNERVQRGQTILLFDHHSSAKWLDETYEWATVKAVDEKGQKTCGT
ELFYHHLLKEGKLQETPVMSEYVELVRQFDTWDWYENNNEKAKKLNHLFYLIKREDFIET
VLTTLD-----KEEEFAFTEVHETILALEQEKIDRYIHNKSHQMIKEQLEIGETQYTAGI
VFAENYQSELGNALCVEDEELDFVALIDMGKRRIGFRTARDNVNLSEIAARFDGGGHPKA
AGCSLGKETFDLFVLHTMFSESEA------------------------------------
------------------------------------------------------------
------------
>WP_019392281_1_Priestia filamentosa
---MRLFSHNDLDGVSPAILALRAFSKE-NVHYSCVGIYKIDEVIEEYLEENA--DIEEE
IYITDISVNEEVAAKLNERVQRGQKILLFDHHSSAKWLDETYEWATVKAVDEKGQKTCGT
ELFYHHLLKEGKLQQTSVMSEYVELVRQFDTWDWYENNNEKAKKLNHLFYLIKREDFIET
VLTALD-----KEEEFAFTEVHETILALEQEKIDRYIHNKSHQMIKEQLEIGETQYTAGI
VFAENYQSELGNALCVDDEELDFVALIDMGKRRIGFRTARDNVNLSEIAARFDGGGHPKA
AGCSLGKETFDLFVLHTMFSETEA------------------------------------
------------------------------------------------------------
------------
>WP_087991398_1_Bacillus subtilis
M--YHLYSHNDLDGVGCGIVAKLAFGKDIEIRYN--SVNGLNAQVQHFLEKAKENNRQDA
LFITDLAVNEENEKRLNEYVQAGGKVKLIDHHKTALHLNE-HEWGFVQVEYDDGRLSSAT
SLFYDYLVKNGFMKPTNALDQFTELVRQYDTWEWERYDQKQAKRLNDLFFLLSIDEFEKK
MIQRLS-----AHDEFFFDEFEEKLLDLEDEKIERYLRRKKRELVQTFV----HEHCAGI
VHAESYHSELGNRLGKENPHLDYIAILSMGSKRVSLRTIHDDIDVSEIAGRYGGGGHAKA
SGCSITDEVYELFVAEAFRIDPVRPDAFRNFYNLKGSANGSLYENRAQMRFFLFPLDN-E
WNIQINGETQDETFTSFEEAEWFMKRNYAASLVRDEVFVAFLAEHLKLAN----------
--QQRR------
>sp|O31824|NRNB_BACSU_Bacillus subtilis str 168
M--YHLYSHNDLDGVGCGIVAKLAFGKDVEIRYN--SVNGLNAQVQYFLEKAKESNRQDA
LFITDLAVNEENEERLNEYVHAGGKVKLIDHHKTALHLNE-HEWGFVQVEYDDGRLTSAT
SLLYGYLIENGFMKPTNALDQFTELVRQYDTWEWERYDQKQAKRLNDLFFLLSIDEFEAK
MIQRLS-----THDEFFFDDFEEKLLDLEDEKIERYLRRKKREMVQTFV----HEHCVGI
VHAESYHSELGNRLGKDNPHLDYIAILSMGSKRVSLRTIHDYIDVSEIAGRYGGGGHAKA
SGCSITDEVYELFVAEAFRIDPVRPDAFRNIYNLKGSANGSLYENRAQMRFFLFPLDN-E
WNIQINGETQDETFAAFEEAEWFIKRNYAASLVRDEVFVAFLAENLKLAN----------
--QHRK------
>AUZ26624_1_Bacillus cereus
M--YHLYSHNDLDGVGCGIVAKLAFGKKVEVRYN--SVNGLNAQVQYFLEKAKESNRQDS
LFITDLAVNEENEERLNEYVHAGGKVKLIDHHKTALHLNE-HEWGFVQVEYDDGRLTSAT
SLLYGYLVENGFMKSTNALDQFTELVRQYDTWEWERYDQKQAKRLNDLFFLLSIDEFEEK
MIQRLS-----AHDEFFFDDFEEKLLDLEDVKIERYLRRKKREMVQTFV----HEHCVGI
VHAESYHSELGNRLGKENPHLDYIAILSMGSKRVSLRTIHDYIDVSEIAGRYGGGGHAKA
SGCSITDEVYELFVAEAFRIDPVRPDAFRNIYNLKGSANGSLYENRAQMRFFLFPLDN-E
WNIQINGETQDETFAAFEEAEWFIKRNYAASLVRDEVFVAFLAEHLKLAN----------
--QHRR------
>WP_066142486_1_Lederbergia lenta
M--YKLLSHNDLDGVGCGILAKLAFGKHVKVRYN--SVSSLDREVEWFFENE---NQDTF
LFITDLSVNEENEKKLDAFYKAGGKVQLLDHHKTALSFND-YAWGHVVVTDDEGKFTSAT
SLLYEYLVSHQLMEDSEAIAEFVELVRQYDTWEWEKNDNQQAQRLNALFFLISIEEFEEK
MINRLQ-----TSEHFGFDEFEMKILDMEENKKERYIRRKRREVVQTQV----GEYLAGV
VYAESYHSELGNELGKEYPHLDYIAILNIGGKRVGFRTIHDHVDVSEVAGHFGGGGHAKA
SGCSMNEEAYKKFVVETFHVEPLREDAKRNHYNVKRSSFGSLYKNKKESIFLIYPVNEYE
WAIDKNKTKMDLTFTSFDEAEGHLKRNDTAWLVRDEVFVNYLMDEIKKK-----------
------------
>WP_060669046_1_Oceanobacillus caeni
M--YKLLSHNDLDGVSCGILAKLAFGNNVRVRYN--SIGSLNKEVEWFLENE----KDVF
LFITDLSVNEKNENRLEEYYKQGGKLQLIDHHQTALSFNK-YEWGHVTVEDEEGRLTSAT
ALFYEYLLKHKFLESSEAVNEFVELVRQYDTWEWEKNNNEKAQRLNSLFFLVSIEEFEEV
MLERLQ-----SNEHFFFDEFEEKILDMEEDKIERYIRRKRRELVQRKV----GELYAGV
VYAESYHSELGNQLGKEYPHLDYIAILNIGGRRMGFRTIHDHIDVSEVAARFDGGGHAKA
AGCTMNDLAFRLFVEETFELDPLHEDAKRNRFNLKESSFGTLYKTKSDDILFIIQVEE-N
WVIEKDNVRLEQQFSNFRQAEMYIKRNFQAWVAKDEVFVQYLMNEVKKRK----------
--REE-------
>TRZ36302_1_Niallia circulans
M--YKLLSHNDLDGVGCGIIAKLAFGESVEVRYN--SVSSLNLEVERFLDHK---PEDTF
LIVTDLSVSEENAIRLDDYYKKGGKVQLIDHHKTALHLND-FEWGHVLVEDADGVSTCAT
SLLYEYLVKNGHLTASDSMAEFVELVRQYDTWDWEKNENFDAQRLNALFYLISFDEFVEK
MVDRLA-----NSDHFYFDEVEKQILDLEEKKIERYIRRKRRELVQAQI----DGYFAGV
VYAESYHSELGNELGKDYPHLDYIAILNIGGKRVGFRTIHDHVDVSKIAGTYGGGGHVKA
SGCTMTNEAYKSFVTDTFPLEPLREDPRKNDYNKKNSPLGTLYENKHDELFYLYPAGKQQ
WVINKKKTKLPETFSSFQEGENFLKRNHGAWMCKDDKYVRYVMEFVKSK-----------
------------
>WP_061461477_1_Peribacillus simplex
M--YHLFTHNDLDGVGCGIVAKLAFGEEVVVSYN--SIGRLNQNVGAFLEQA---KIEDT
LIVTDLSVDEDNEKMITQFVEDGGKALLIDHHKSALHLNE-HDWASVTVEQEDGKQTAAT
SLFYQYAVDNKLLEPSNIVAEFVELVRQYDTWEWEVNKNSTAKRLNDLFFMIPIEEFEMK
IANKLS-----TAESFTFDEVEQTLLNVEESRVDRYINRKKREVYQATV----GPHTAGV
VHAESYHSELGNELSKEFSHLDYIAILMVGSKRISFRTIHDDIDVSEVAGKYDGGGHQKA
AGCTMSEKAYSQYVEKTFFAEPLKRDAHKNQLNVKESPEGCLYSTREKQDIFIYEDEEEE
WIVEINGKQQKKTFDTFGDAEKYMKRKYAAWLAHDERYEEFVNKG---------------
------------
>WP_011231224_1_Geobacillus kaustophilus
M--IKLFTDSDLDGIGCGLLAKLAFAEV-NISFC--SYRNLDERVIQFLQSDE--ANGAM
LFITDLAVGKEVEQQLAERAARGGHVQVIDHHVTALHFND-YPWGQVVPVRDDGKKTCAT
SLFYDYLVREGKLAPNETLDGFVELVRQYDTWEWEENGNLQAKRLNDLLTIFGLDGFWET
MSERLA-----SREPFSLTETEELLLDMEEKKIQRYIRQKQKQLVQRWL----GDYCIGV
VFAERHLSELGNALSKRYPHLDLIALVNMGTKHIGFRTIHDDVNVAEFAQQFGGGGHPKA
SGCLIDDTTFPLFVVETFPLLPVYGDAEQNQLNKKDEAEGVFWTNHHGQWWLSRKTAQ-G
WSVYADGGE-THTFPEEIAGERWLKRQFAAGLAHDAAVLDFLSVRLGRDKDAIQADYKAA
VKQYKQQTGIES
