# Supplementary material for: Complete genome sequence data of Priestia megaterium strain MARUCO02 isolated from marine mangrove-inhabited sediments of the Indian Ocean in the Bagamoyo Coast
Source: Data Brief. 2023 Apr 7;48:109119. doi: 10.1016/j.dib.2023.109119 (PMC10293923; doi:10.1016/j.dib.2023.109119)
Supplement: Supplementary file 2 [file mmc2.zip › mmc2.txt]

ClusterBlast scores for CP107543.1: Region1

Table of genes, locations, strands and annotations of query cluster:
OIJ04_06125	1196987	1197770	+	hypothetical protein	
OIJ04_06130	1198021	1198714	+	copper homeostasis protein CutC	
OIJ04_06135	1198975	1200340	+	aspartate aminotransferase family protein	
OIJ04_06140	1200341	1201862	+	aspartate aminotransferase family protein	
OIJ04_06145	1201839	1203594	+	IucA/IucC family siderophore biosynthesis protein	
OIJ04_06150	1203590	1204190	+	acetyltransferase	
OIJ04_06155	1204162	1205452	+	lysine N(6)-hydroxylase/L-ornithine N(5)-oxygenase family protein	
OIJ04_06160	1205455	1206610	+	MFS transporter	
OIJ04_06165	1206606	1208412	+	IucA/IucC family siderophore biosynthesis protein	
OIJ04_06170	1208543	1208702	+	hypothetical protein	
OIJ04_06175	1208698	1209601	+	formyltetrahydrofolate deformylase	
OIJ04_06180	1209951	1210746	+	thymidylate synthase	
OIJ04_06185	1210742	1211228	+	dihydrofolate reductase	
OIJ04_06190	1211473	1211692	-	hypothetical protein	
OIJ04_06195	1211923	1213195	+	threonine ammonia-lyase IlvA	


Significant hits: 
1. BGC0002470	synechobactin C9/synechobactin C11/synechobactin 13/synechobactin 14/synechobactin 16/synechobactin A/synechobactin B/synechobactin C
2. BGC0002633	schizokinen
3. BGC0002683	schizokinen


Details:

>>
1. BGC0002470
Source: synechobactin C9/synechobactin C11/synechobactin 13/synechobactin 14/synechobactin 16/synechobactin A/synechobactin B/synechobactin C
Type: Other
Number of proteins with BLAST hits to this cluster: 6
Cumulative BLAST score: 2683

Table of genes, locations, strands and annotations of subject cluster:

Table of Blast hits (query gene, subject gene, %identity, blast score, %coverage, e-value):
OIJ04_06135	SYNPCC7002_G0025	64	558	96.91629955947137	2.53e-198
OIJ04_06140	SYNPCC7002_G0024	49	400	83.79446640316206	7.49e-136
OIJ04_06145	SYNPCC7002_G0023	46	498	103.25342465753424	2.39e-170
OIJ04_06150	SYNPCC7002_G0022	52	190	85.92964824120602	1.74e-61
OIJ04_06155	SYNPCC7002_G0021	47	390	100.69930069930071	5.4e-133
OIJ04_06165	SYNPCC7002_G0019	53	647	97.50415973377704	7.56e-226


>>
2. BGC0002633
Source: schizokinen
Type: Other
Number of proteins with BLAST hits to this cluster: 5
Cumulative BLAST score: 2205

Table of genes, locations, strands and annotations of subject cluster:

Table of Blast hits (query gene, subject gene, %identity, blast score, %coverage, e-value):
OIJ04_06135	Lepto7376_4147	65	565	96.25550660792952	6.39e-201
OIJ04_06140	Lepto7376_4148	47	423	97.82608695652173	5.51e-144
OIJ04_06150	Lepto7376_4150	52	192	85.92964824120602	4.32e-62
OIJ04_06155	Lepto7376_4151	46	382	100.69930069930071	8.59e-130
OIJ04_06165	Lepto7376_4153	53	643	97.67054908485858	1.95e-224


>>
3. BGC0002683
Source: schizokinen
Type: Other
Number of proteins with BLAST hits to this cluster: 4
Cumulative BLAST score: 1812

Table of genes, locations, strands and annotations of subject cluster:
BAB72345.1	BAB72345.1	1	1557	-	permease_protein_of_iron(III)_ABC_transporter
BAB72346.1	BAB72346.1	1999	2901	-	periplasmic_iron-compound-binding_protein_of_iron(III)_ABC_transporter
BAB72347.1	BAB72347.1	2898	3719	-	ATP-binding_protein_of_iron(III)_ABC_transporter
BAB72348.1	BAB72348.1	3870	5609	-	
BAB72349.1	BAB72349.1	5852	7048	-	
BAB72350.1	BAB72350.1	7045	8328	-	
BAB72351.1	BAB72351.1	8322	8903	-	
BAB72352.1	BAB72352.1	8975	10795	-	
BAB72353.1	BAB72353.1	10914	12530	-	L-2,4-diaminobutyrate_decarboxylase
BAB72354.1	BAB72354.1	12530	14011	-	diaminobutyrate--pyruvate_transaminase

Table of Blast hits (query gene, subject gene, %identity, blast score, %coverage, e-value):
OIJ04_06135	BAB72354.1	64	571	96.0352422907489	6.18e-203
OIJ04_06150	BAB72351.1	53	197	87.43718592964824	2.69e-64
OIJ04_06155	BAB72350.1	51	422	99.06759906759906	8.65e-146
OIJ04_06165	BAB72348.1	52	622	95.50748752079868	1.38e-219


ClusterBlast scores for CP107543.1: Region 7

Table of genes, locations, strands and annotations of query cluster:
OIJ04_23565	4502271	4503951	-	M20/M25/M40 family metallo-hydrolase	
OIJ04_23570	4504054	4505260	-	ornithine--oxo-acid transaminase	
OIJ04_23575	4505283	4506831	-	L-glutamate gamma-semialdehyde dehydrogenase	
OIJ04_23580	4507176	4508211	-	LacI family DNA-binding transcriptional regulator	
OIJ04_23585	4508268	4509783	-	alpha-amylase family glycosyl hydrolase	
OIJ04_23590	4509932	4511333	-	ammonium transporter	
OIJ04_23595	4511370	4511712	-	P-II family nitrogen regulator	
OIJ04_23600	4511897	4512746	-	phytoene/squalene synthase family protein	
OIJ04_23605	4512805	4514263	-	phytoene desaturase family protein	
OIJ04_23610	4514259	4515792	-	phytoene desaturase family protein	
OIJ04_23615	4516107	4517955	-	asparagine synthase (glutamine-hydrolyzing)	
OIJ04_23620	4518126	4518687	+	DUF2777 domain-containing protein	
OIJ04_23625	4518728	4519076	-	DUF1516 family protein	
OIJ04_23630	4519154	4520327	-	DUF418 domain-containing protein	
OIJ04_23635	4520525	4520747	+	spore germination protein	
OIJ04_23640	4520777	4521053	+	spore germination protein GerPB	
OIJ04_23645	4521142	4521859	+	spore germination protein GerPC	
OIJ04_23650	4521855	4522032	+	spore gernimation protein GerPD	
OIJ04_23655	4522044	4522476	+	spore germination protein GerPE	


Significant hits: 
1. BGC0000645	carotenoid


Details:

>>
1. BGC0000645
Source: carotenoid
Type: Terpene
Number of proteins with BLAST hits to this cluster: 3
Cumulative BLAST score: 1494

Table of genes, locations, strands and annotations of subject cluster:
ACM07424.1	ACM07424.1	1	1485	+	CrtNa
ACM07425.1	ACM07425.1	1482	2963	+	CrtNc
ACM07426.1	ACM07426.1	2966	3802	+	CrtM
ACM07427.1	ACM07427.1	4231	5808	-	CrtNb
ACM07428.1	ACM07428.1	5691	6800	-	putative_glycosyl_transferase_family_2_protein
ACM07429.1	ACM07429.1	6819	7475	-	putative_phospholipid/glycerol_acyltransferase

Table of Blast hits (query gene, subject gene, %identity, blast score, %coverage, e-value):
OIJ04_23600	ACM07426.1	52	304	97.87234042553192	8.96e-104
OIJ04_23605	ACM07425.1	54	528	97.9381443298969	1.37e-185
OIJ04_23610	ACM07424.1	65	662	94.90196078431372	5.3e-238
